# Supplementary material for: Factors affecting larval tick feeding success: host, density and time
Source: Parasit Vectors. 2015 Jun 24;8:340. doi: 10.1186/s13071-015-0955-6 (PMC4488054; doi:10.1186/s13071-015-0955-6)
Supplement: Additional file 1: — Post-hoc dataset – This additional file provides the feeding success data of RMWT larvae for the six additional experiments conducted and used in the post-hoc data analysis. [file 13071_2015_955_MOESM1_ESM.csv]

Mouse ID	Number of Ticks Put On	Number of Ticks Recovered	Infestation
255	50	28	1
250	50	33	1
257	50	9	1
244	50	32	1
255	50	17	2
250	50	3	2
257	50	8	2
244	50	10	2
180	50	10	1
181	50	16	1
213	50	13	1
214	50	15	1
268	50	16	1
183	50	19	1
184	50	12	1
218	50	17	1
219	50	13	1
272	50	12	1
180	50	2	2
181	50	3	2
213	50	5	2
214	50	6	2
268	50	11	2
183	50	11	2
184	50	8	2
218	50	9	2
219	50	8	2
272	50	10	2
50	100	42	1
47	100	15	1
57	100	23	1
64	10	1	1
48	10	1	1
49	10	3	1
54	100	18	1
63	100	20	1
62	100	14	1
53	10	5	1
52	10	2	1
56	10	3	1
50	50	4	2
47	50	2	2
57	50	4	2
64	50	1	2
48	50	9	2
49	50	8	2
54	50	3	2
63	50	3	2
62	50	7	2
53	50	6	2
52	50	18	2
56	50	7	2
77	10	8	1
100	10	3	1
122	10	6	1
77	50	17	2
100	50	12	2
122	50	21	2
70	10	3	1
91	10	4	1
124	10	8	1
70	50	9	2
91	50	28	2
124	50	22	2
136	20	11	1
138	50	31	1
139	100	72	1
105	20	13	1
108	50	33	1
109	100	60	1
136	50	2	2
138	50	7	2
139	50	7	2
105	50	26	2
108	50	10	2
109	50	11	2
