# Supplementary material for: Factors affecting larval tick feeding success: host, density and time
Source: Parasit Vectors. 2015 Jun 24;8:340. doi: 10.1186/s13071-015-0955-6 (PMC4488054; doi:10.1186/s13071-015-0955-6)
Supplement: Additional file 2: — Consistency in feeding success – This additional file provides the feeding success data of RMWT larvae across four infestations on the 12 mice used in this experiment. [file 13071_2015_955_MOESM2_ESM.csv]

Mouse ID	Number of Ticks Put On	Number of Ticks Recovered	Infestation
53	10	4	1
52	10	4	1
49	10	6	1
64	10	6	1
48	10	4	1
56	10	7	1
50	100	43	1
54	100	62	1
63	100	42	1
47	100	51	1
62	100	33	1
57	100	41	1
53	50	26	2
52	50	26	2
49	50	25	2
64	50	20	2
48	50	23	2
56	50	12	2
50	50	23	2
54	50	24	2
63	50	14	2
47	50	18	2
62	50	15	2
57	50	7	2
53	10	5	3
52	10	2	3
49	10	3	3
64	10	1	3
48	10	1	3
56	10	3	3
50	100	42	3
54	100	18	3
63	100	20	3
47	100	15	3
62	100	14	3
57	100	23	3
53	50	6	4
52	50	18	4
49	50	8	4
64	50	1	4
48	50	9	4
56	50	7	4
50	50	4	4
54	50	3	4
63	50	3	4
47	50	2	4
62	50	7	4
57	50	4	4
